# Supplementary material for: Biomechanics of Pulmonary Autograft as Living Tissue: A Systematic Review
Source: Bioengineering (Basel). 2022 Sep 8;9(9):456. doi: 10.3390/bioengineering9090456 (PMC9495771; doi:10.3390/bioengineering9090456)
Supplement: Supplementary file 1 [file bioengineering-09-00456-s001.zip]

Archive with 1 entries (1 files):
- bioengineering-1861132-supplementary.pdf
